# Supplementary material for: Radio-miRs: a comprehensive view of radioresistance-related microRNAs
Source: Genetics. 2024 Jul 4;227(4):iyae097. doi: 10.1093/genetics/iyae097 (PMC11304977; doi:10.1093/genetics/iyae097)
Supplement: iyae097_Supplementary_Data [file iyae097_supplementary_data.zip]

Archive with 1 entries (1 files):
- Table_S1_GENETICS-2024-306990.xlsx
