# Supplementary material for: Radio-miRs: a comprehensive view of radioresistance-related microRNAs
Source: Genetics. 2024 Jul 4;227(4):iyae097. doi: 10.1093/genetics/iyae097 (PMC11304977; doi:10.1093/genetics/iyae097)
Supplement: iyae097_Supplementary_Data [file iyae097_supplementary_data.zip › Table_S1_GENETICS-2024-306990.xlsx]

## Sheet: Table_S1
	Radio-miRs: a comprehensive view of radioresistance-related microRNAs
	1. Select your attribute 2. If you want to select more than one attibute click on ------>
	3. To clean the filter click on
	miRNA	Condition	Target gene	Molecular Pathway	miR expression	Experimental models: cell line	Biological phenotype	Reference
	Exosomal miR-122-5p	NA	CCAR1	Raman spectroscopy (SERS) assay for the quantitative and targeted detection of exosomal miR-122	Highly sensitive detection	Exosomes from serum of irradiated mouse model	Radiation-actuated rectal and hepatic injuries or inflammation	Muhammad et al. 2021
	Exosomal miR-197-3p	Nasopharyngeal Carcinoma	HSPA5, p-AKT and p-mTOR.	Inactivation of AKT/mTOR pathway	Down-regulated	C666-1 and HK-1 (parental and RR)	Radiosensitivity	Jiang et al. 2022
	Exosomal miR-197-3p	Nasopharyngeal Carcinoma	HSPA5, p-AKT and p-mTOR.	Inactivation of AKT/mTOR pathway	Down-regulated	FFPE Tumor tissue and healthy serum	Radiosensitivity	Jiang et al. 2022
	Exosomal miR-197-3p	Nasopharyngeal Carcinoma	HSPA5, p-AKT and p-mTOR.	Inactivation of AKT/mTOR pathway	Down-regulated	Male BALB/c nude mice	Radiosensitivity	Jiang et al. 2022
	Exosomal miR-19b	Colorectal cancer	FBXW7	Regulation of Wnt/B-catenin pathway	Up-regulated	BALB/c nude mice	Radioresistance	Sun et al. 2022
	Exosomal miR-19b	Colorectal cancer	FBXW7	Regulation of Wnt/B-catenin pathway	Up-regulated	CRC samples (TCGA)	Radioresistance	Sun et al. 2022
	Exosomal miR-19b	Colorectal cancer	FBXW7	Regulation of Wnt/B-catenin pathway	Up-regulated	HCT-116 and DLD parental and radioresistant	Radioresistance	Sun et al. 2022
	Exosomal miR-214-3p	Mesenchymal stem cells	ATM	Downregulation of ATM/P53/P21	Down-regulated	hP-MSC and MRC5 cell lines	Reduction of lung damage	Lei et al. 2021
	Exosomal miR-214-3p	Mesenchymal stem cells	ATM	Downregulation of ATM/P53/P21	Down-regulated	In vivo C57 mice	Reduction of lung damage	Lei et al. 2021
	Extracellular vesicle–verived miR-124	Central nervous system	No inforrmation	No inforrmation	Up-regulated	Human neural stem cell	Reduced neuroinflammation	Leavitt et al. 2020
	Extracellular vesicle–verived miR-124	Central nervous system	No inforrmation	No inforrmation	Up-regulated	In vivo mouse model	Reduced neuroinflammation	Leavitt et al. 2020
	Iet-7c	NSCLC	No inforrmation	No inforrmation	Up-regulated	Patient peripheral blood mononuclear cells	Predictor of high and low risk of cardiac toxicity	Hawkins et al. 2019
	let-7	Lung cancer	Negative regulation of K-Ras	Inhibition of K-Ras signaling	Down-regulated	A549	Radiosensitivity	Oh et al. 2010
	let-7	Pancreatic cancer	Negative regulation of K-Ras	Inhibition of K-Ras signaling	Down-regulated	ASPC1	Radiosensitivity	Oh et al. 2010
	let-7 family	Lung cancer	Negative regulation of Ras	DNA damage response pathway	Down-regulated	A549	Radiosensitivity	Weidhaas et al. 2007
	let-7g	Lung cancer	NFκB1	NA	Down-regulated	H1299 and A549 cell lines	Radiosensitivity	Arora et al. 2011
	miR-1	Colorectal cancer	Postitive regulataion of Bax and E-cadherin and negative regulataion of Bcl-2, MMP2 and MMP9	Apoptosis	Down-regulated	CCL-244	Radiosensitivity	Wu et al. 2020
	miR-100	Colorectal cancer	Apoptosis-related proteins: Positive regulation of pro-apoptotic P53 and Caspase-3, and nagative reagulation of anti-apoptoticBcl-2 and NF-κB	Apoptosis	Down-regulated	CCL-244	Radiosensitivity	Yang et al. 2015
	miR-100	Colorectal cancer	Apoptosis-related proteins: Positive regulation of pro-apoptotic P53 and Caspase-3, and nagative reagulation of anti-apoptoticBcl-2 and NF-κB	DNA repair	Down-regulated	CCL-244	Radiosensitivity	Yang et al. 2015
	miR-100	Glioblastoma	Negative regulation of ATM and mTOR	Inhibition of ATM activity	Down-regulated	M059K (cells isolated from malignant glioma): radioresistance	Radiosensitivity	Ng et al. 2010
	miR-100	Glioblastoma	Negative regulation of ATM and mTOR	Inhibition of ATM activity	Down-regulated	M059J (cells isolated from malignant glioma): radiosensitive	Radiosensitivity	Ng et al. 2010
	miR-100-5p	NSCLC	No inforrmation	No inforrmation	Up-regulated	Patient peripheral blood mononuclear cells	Predictor of high and low risk of cardiac toxicity	Hawkins et al. 2019
	miR-101	NSCLC	Negative regualtion of ATM and DNA-PKcs	DNA repair	Down-regulated	A549	Radiosensitivity	Chen et al. 2011
	miR-101	NSCLC	Negative regualtion of ATM and DNA-PKcs	DNA repair	Down-regulated	H1299	Radiosensitivity	Chen et al. 2011
	miR-101	NSCLC	Negative regualtion of ATM and DNA-PKcs	DNA repair	Down-regulated	H1975	Radiosensitivity	Chen et al. 2011
	miR-101	NSCLC	ATM	DNA repair	Down-regulated	Xenograft mice of A549, H1299 and H1975	Radiosensitivity	Chen et al. 2011
	miR-103a	Glioblastoma	Negative regulation of FGF2–XRCC3 axis	DDR and stemness pathway	Down-regulated	Radiation-tolerant persister cells (human)	Radiosensitivity	Gu et al. 2022
	miR-106b	Colorectal cancer	Enhances p-AKT1/2	PI3K/AKT pathway	Up-regulated	SW480	Radioresistance	Zheng et al. 2015
	miR-106b	Colorectal cancer	Enhances p-AKT1/2	PI3K/AKT pathway	Up-regulated	SW620	Radioresistance	Zheng et al. 2015
	miR-106b-5p	NSCLC	No inforrmation	No inforrmation	Up-regulated	Patient peripheral blood mononuclear cells	Predictor of high and low risk of cardiac toxicity	Hawkins et al. 2019
	miR-107	Prostate cancer	GRN	Proliferation, cell cycle, and apoptosis	Down-regulated	PC3	Radiosensitivity	Lo et al. 2020
	miR-34a	Glioblastoma	No inforrmation	No inforrmation	Dose-dependent	Peripheral blood mononuclear cells fom 43 patients with and without toxicity, at baseline, at the 15th, and 30th fraction	Predictive factor for toxicity	Stepanović et al. 2022
	miR-10b	Breast cancer	NA	NA	Heterogenous expession amog radiation doses	MCF7, MDA-MB-231, STKBR3 and mouse xenogaft model (MDAMB231)	Radioresistance	Griñán-Lisón et al. 2020
	miR-10b	Glioblastoma	No inforrmation	No inforrmation	Dose-dependent	Peripheral blood mononuclear cells fom 43 patients with and without toxicity, at baseline, at the 15th, and 30th fraction	Predictive factor for toxicity	Stepanović et al. 2022
	miR-10b/21	Glioblastoma	No inforrmation	No inforrmation	Dose-dependent	Peripheral blood mononuclear cells fom 43 patients with and without toxicity, at baseline, at the 15th, and 30th fraction	Predict the grade of toxicity	Stepanović et al. 2022
	miR-122	Breast cancer	ZNF611, ZNF304, RIPK1, HRAS, DUSP8 and TNFSF21	Tumor suppressor an and oncomiR dependent on cell phenotype	Up-regulated	MCF-7, MDA-MB-231: Radiosistence and parental	Dual function	Perez-Añorve et al. 2019
	miR-122	Lung cancer	Negative regulates survivin, c-IAP-1, c-IAP-2, BCL-W and IGF1R	DSB and apoptosis	Down-regulated	A549	Radiosensitivity	Ma et al. 2015b
	miR-1224	Renal cancer	No inforrmation	Urinary miRNA biomarkers	Up-regulated	Human urine sample	Nephropathy	Bhayana et al. 2017
	miR-1224	Renal cancer	No inforrmation	Urinary miRNA biomarkers	Up-regulated	In vivo mouse model	Nephropathy	Bhayana et al. 2017
	miR-124	Breast cancer	Stat3	Stat3 signaling pathway & SMAD signaling pathway	Down-regulated	SK-BR-3	Radiosensitivity	Fu and Xiong 2016
	miR-124	Colorectal cancer	PRRX1	EMT inducer and stemness regulator	Down-regulated	LOVO	Radiosensitivity	Zhang et al. 2014b
	miR-124	Colorectal cancer	PRRX1	EMT inducer and stemness regulator	Down-regulated	SW480	Radiosensitivity	Zhang et al. 2014b
	miR-124	Colorectal cancer	PRRX1	EMT inducer and stemness regulator	Down-regulated	Tumor Xenograft	Radiosensitivity	Zhang et al. 2014b
	miR-124	Glioblastoma	CDK4	AKT/cyclinD1/CDK4	Down-regulated	BALB/c nude mice	Radiosensitivity	Deng et al. 2013
	miR-124	Glioblastoma	CDK4	AKT/cyclinD1/CDK4	Down-regulated	FFPE tumor samples	Radiosensitivity	Deng et al. 2013
	miR-124	Glioblastoma	CDK4	AKT/cyclinD1/CDK4	Down-regulated	SWO38, U251	Radiosensitivity	Deng et al. 2013
	miR-124	NSCLC	STAT3	Cell proliferation, survival and inhibit apoptosis	Down-regulated	A549	Radiosensitivity	Wang et al. 2017a
	miR-124	NSCLC	No inforrmation	Cell proliferation, survival and inhibit apoptosis	No information	NPC human samples	Radiosensitivity	Wang et al. 2017a
	miR-1253	Nasopharyngeal	EIF4A3	cirCFIP1L1 downregulate miR-1253, liberating EIF4A3 expression stabilizing PTEN	Up-regulated	CNE1 and HONE1 cells	Radioresistance	Zhou et al. 2022
	miR-1253	Nasopharyngeal	No inforrmation	cirCFIP1L1 downregulate miR-1253, liberating EIF4A3 expression stabilizing PTEN	No information	Nude mice	Radioresistance	Zhou et al. 2022
	miR-125a	Cervical cancer	CDKN1A	NA	Down-regulated	HeLa: parental and Radio resistance cell lines	Radiosensitivity	Pedroza-Torres et al. 2018
	miR-125a	Cervical cancer	CDKN1A	NA	Down-regulated	Patient tumor sample from responder and non responder to radiotherapy	Radiosensitivity	Pedroza-Torres et al. 2018
	miR-125b	Breast cancer	c-JUN	JNK and signaling pathway	Down-regulated	MCF-7, MDA-MB-231	Radiosensitivity	Metheetrairut et al. 2017
	miR-126	NSCLC	p-Akt	PI3K-Akt pathway	Down-regulated	Radiotherapy Sensitive and resistant patients	Radiosensitivity	Wang et al. 2011a
	miR-126	NSCLC	p-Akt	PI3K-Akt pathway	Down-regulated	SK-MES1 and NCI-H226	Radiosensitivity	Wang et al. 2011a
	miR-1272	Prostate cancer	HIP1	EGFR/AKT/ERK Signaling	Down-regulated	DU145	Radiosensitivity	Rotundo et al. 2020
	miR-1275	Oesophageal cancer	WNT1	Wnt/Ꞵ-catenin and EMT pathways	Down-regulated	KYSE-150 (Parental and RR)	Radiosensitivity	Xie et al. 2020
	miR-1275	Oesophageal cancer	WNT1	Wnt/Ꞵ-catenin and EMT pathways	No information	BALB/c nude mice	Radiosensitivity	Xie et al. 2020
	miR-129-5p	Breast cancer	HMGB1	Autophagy	Up-regulated	MCF-7	Radioresistance	Luo et al. 2015
	miR-129-5p	Breast cancer	HMGB1	Autophagy	Down-regulated	MDA-MD-231	Radiosensitivity	Luo et al. 2015
	miR-1290	Breast cancer	NLRP3	Pyroptosis	Up-regulated	BALB/c female	Radioresistance	Li and Li 2022
	miR-1290	Breast cancer	NLRP3	Pyroptosis	Up-regulated	MDA-MB-231	Radioresistance	Li and Li 2022
	miR-1290	Breast cancer	WNT1	Pyroptosis	Up-regulated	Radioresistant breast cancer samples from patient	Radioresistance	Li and Li 2022
	miR-1290	Squamous cell carcinoma of the head and neck	No inforrmation	No inforrmation	Down-regulated	Peripheral blood mononuclear cells from patients undergoing chemoradiation therapy	Predictor of acute and late radiation toxicity	Higgins et al. 2017
	miR-1323	Lung cancer	PRKDC	DNA repair	Up-regulated	A549 parental and RR	Radioresistance	Li et al. 2015
	miR-138	Osteosarcoma	H2AX	DNA damage repair	Down-regulated	U2OS	Radiosensitivity	Wang et al. 2011b
	miR-139-5p	Breast cancer	MAT2A, POLQ, TOP1, TOP2A, XRCC5, RAD54L	DNA repair and ROS pathways	Up-regulated	In vivo xenograft mouse model	Radiosensitivity	Pajic et al. 2018
	miR-139-5p	Breast cancer	MAT2A, POLQ, TOP1, TOP2A, XRCC5, RAD54L	DNA repair and ROS pathways	Up-regulated	MCF7, cell lines	Radiosensitivity	Pajic et al. 2018
	miR-139-5p	Breast cancer	MAT2A, POLQ, TOP1, TOP2A, XRCC5, RAD54L	DNA repair and ROS pathways	Up-regulated	Tumor specimens from patients radiotherapy-treated	Radiosensitivity	Pajic et al. 2018
	miR-142	Breast cancer	NA	NA	Heterogenous expession amog radiation doses	MCF7, MDA-MB-231, STKBR3 and mouse xenogaft model (MDAMB231)	Radioresistance	Griñán-Lisón et al. 2020
	miR-142-3p	Breast cancer	No inforrmation	β-catenin	Down-regulated	MDA-MB-468, HCC1805, MCF-7	Radiosensitivity	Lee et al. 2018
	miR-144	Breast cancer	PTEN	PTEN/AKT pathway	Up-regulated	MDA-231, SKBR3	Radioresistance	Yu et al. 2015a
	miR-144-5p	Non-small cell lung cancer	ATF2	Stress and DNA damage	Down-regulated	A549 and H460	Radiosensitivity	Song et al. 2018
	miR-144-5p	Non-small cell lung cancer	ATF2	Stress and DNA damage	Down-regulated	In vivo xenograft mouse model	Radiosensitivity	Song et al. 2018
	miR-145	Bladder cancer	ZEB2	EMT	Down-regulated	UMUC	Radiosensitivity	Tan et al. 2015
	miR-145	Cervical cancer	HLTF	DNA damage repair	No information	In vivo xenograft mouse model	Radiosensitivity	Ye et al. 2015
	miR-145	Cervical cancer	HLTF	DNA damage repair	Down-regulated	HeLa, SiHa, C-33A, Caski	Radiosensitivity	Ye et al. 2015
	miR-145	Cervical cancer	OCT4	No inforrmation	Down-regulated	Tera cell line	Radiosensitivity	Yan et al. 2016
	miR-145	NSCLC	TMOD3	No inforrmation	Down-regulated	H460 and A549 (parental and RR)	Radiosensitivity	Li et al. 2022
	miR-145	NSCLC	TMOD3	No inforrmation	Down-regulated	Xenograft NSCLC	Radiosensitivity	Li et al. 2022
	miR-145	Prostate cancer	TIMP-2, RAD51, SMUG1 and XRCC3	DNA repair: DSB repair	Down-regulated	LNCAP and PC3	Radiosensitivity	Gong et al. 2015
	miR-145-5p	NSCLC	No inforrmation	No inforrmation	Up-regulated	Patient peripheral blood mononuclear cells	Predictor of high and low risk of cardiac toxicity	Hawkins et al. 2019
	miR-146	Breast cancer	No inforrmation	No inforrmation	Up-regulated	Peripheral blood mononuclear cells from patients receiving chemoradiation before and after RT.	Predictor of cardiac toxicity	Esplugas et al. 2019
	miR-146a	Esophageal carcinoma	HDAC4	HDAC4/miR-146a/IRAK1	Down-regulated	KYSE30 (Parental and RR)	Radiosensitivity	Lu et al. 2022
	miR-146a	Esophageal carcinoma	HDAC4	NA	Down-regulated	BALB/c nude mice	Radiosensitivity	Lu et al. 2022
	miR-146a	Esophageal carcinoma	HDAC4	HDAC4/miR-146a/IRAK1	Down-regulated	Human tumors	Radiosensitivity	Lu et al. 2022
	miR-146a-5p	NSCLC	No inforrmation	No inforrmation	Up-regulated	Patient peripheral blood mononuclear cells	Predictor of high and low risk of cardiac toxicity	Hawkins et al. 2019
	miR-146b	Radiotherapy-Induced Vascular Disease	No inforrmation	No inforrmation	Down-regulated	HCtASMCs and HCtAECs cells	Radiation-induced vasculopathy	Eken et al. 2019
	miR-146b	Radiotherapy-Induced Vascular Disease	No inforrmation	No inforrmation	Down-regulated	Human lung tissue samples	Radiation-induced vasculopathy	Eken et al. 2019
	miR-148a	Rectal cancer	c-Met	Apoptosis and cell cycle	Down-regulated	HT29, HCT116	Radiosensitivity	Huang et al. 2021b
	miR-148a	Rectal cancer	c-Met	Apoptosis and cell cycle	Down-regulated	Human tumors	Radiosensitivity	Huang et al. 2021b
	miR-148a	Rectal cancer	c-Met	Apoptosis and cell cycle	Down-regulated	male balb/c mice	Radiosensitivity	Huang et al. 2021b
	miR-15 family (15a/15b/16)	Breast cancer	Chk1	G2 checkpoints	Down-regulated	MCF7 and MDA-MB231	Radiosensitivity	Mei et al. 2015
	miR-150	NK/T Lymphoma	AKT2 & AKT3	PI3K/AKT/mTOR pathway	Down-regulated	KHYG-1, NK-92, HANK-1, SNK-1, SNK-6 cell lines.	Radiosensitivity	Wu et al. 2018a
	miR-150	NSCLC	No inforrmation	No inforrmation	Dose-dependent	Patient peripheral blood mononuclear cells	Predictor of therapy delivery	Dinh et al. 2016
	miR-150-5p	NSCLC	No inforrmation	Cell survival and apoptotic response	Down-regulated	NCI-H460, A549, NCI-H1299 MRC5 and IMR90 cell lines	Radiosensitivity	Dinh et al. 2016
	miR-150-5p	NSCLC	No inforrmation	No inforrmation	Down-regulated	Patient blood sample (cirulating)	Radiosensitivity	Dinh et al. 2016
	miR-153	Glioblastoma	Nrf-2	ROS	Down-regulated	U251 RR	Radioresistance	Lee et al. 2004
	miR-153-3p	Glioblastoma	BCL2	Apoptosis	Down-regulated	Tumor tissue	Radiosensitivity	Sun et al. 2018
	miR-153-3p	Glioblastoma	BCL2	Apoptosis	Down-regulated	U251 and U87	Radiosensitivity	Sun et al. 201
	miR-153-3p	Glioblastoma	BCL2	Apoptosis	Down-regulated	Xenogaft model	Radiosensitivity	Sun et al. 201
	miR-155	Breast cancer	No inforrmation	No inforrmation	Up-regulated	Peripheral blood mononuclear cells from patients receiving chemoradiation before and after RT.	Predictor of cardiac toxicity	Esplugas et al. 2019
	miR-155	Breast cancer	No inforrmation	No info	Up-regulated	Cultured human PBMCs of breast cancer patients	Radiosensitivity	Rajabi and Mozdarani 2022
	miR-1587	Colorectal cancer	LIG4	DSBs and Cell Cycle Arrest	Down-regulated	HCT116, HT29	Radiosensitivity	Liu et al. 2020
	miR-15a-3p	Cervical cancer	TPD52	Apoptosis	Down-regulated	Hela and SiHa	Radiosensitivity	Wu et al. 2018b
	miR-15a-3p	Cervical cancer	TPD52	Apoptosis	Down-regulated	nude mice	Radiosensitivity	Wu et al. 2018b
	miR-15a-3p	Cervical cancer	TPD52	Apoptosis	Down-regulated	Tumor specimens	Radiosensitivity	Wu et al. 2018b
	miR-15b	Breast cancer	NA	NA	Heterogenous expession amog radiation doses	MCF7, MDA-MB-231, STKBR3 and mouse xenogaft model (MDAMB231)	Radioresistance	Griñán-Lisón et al. 2020
	miR-16	Esophageal squamous cell carcinoma	No inforrmation	No inforrmation	Up-regulated	Plasma	Radiosensitivity	Yu et al. 2015b
	miR-17-92	Lymphoma	PTEN and PHLPP2	PI3K/Akt signaling	Up-regulated	Z138c	Radioresistance	Jiang et al. 2010
	miR-181a	Cervical cancer	PPKCD	Apoptosis	Up-regulated	In vivo	Radioresistance	Ke et al. 2013
	miR-181a	Cervical cancer	PPKCD	Apoptosis	Up-regulated	SiHa and Me180	Radioresistance	Ke et al. 2013
	miR-181a	Cervical cancer	PPKCD	Apoptosis	Up-regulated	Tumor tissue	Radioresistance	Ke et al. 2013
	miR-181a	Glioblastoma	Bcl-2	No inforrmation	Down-regulated	U87MG	Radiosensitivity	Chen et al. 2010
	miR-182	Breast cancer	NA	NA	Heterogenous expession amog radiation doses	MCF7, MDA-MB-231, STKBR3 and mouse xenogaft model (MDAMB231)	Radioresistance	Griñán-Lisón et al. 2020
	miR-183	Lung cancer	ZEB1	No inforrmation	Up-regulated	H1299 parental and radioresistant	Radioresistance	Huang et al. 2021a
	miR-183-5p	Colorectal cancer	ATG5	No inforrmation	Up-regulated	HT29 and LoVo cell lines	Radiosensitivity	Zheng et al. 2019
	miR-183-5p	Colorectal cancer	ATG5	No inforrmation	Up-regulated	In vivo mouse model	Radiosensitivity	Zheng et al. 2019
	miR-185	Colorectal cancer	IGF1R and IGF2	HR and NHEJ	Down-regulated	HCT116 RR	Radiosensitivity	Afshar et al. 2018
	miR-185	Renal cancer	ATR	ATR-Chk1 pathway	Down-regulated	786-O	Radiosensitivity	Wang et al. 2013a
	miR-1865p	Head and neck cancer	No inforrmation	No inforrmation	Up-regulated	Plasma and FFPE	Radioresistance	Summerer et al. 2015
	miR-18a	Cervical cancer	ATM	DNA damage repair	Up-regulated	SiHa and HeLa cell lines	Radiosensitivity	Liu et al. 2015
	miR-18a	Cervical cancer	ATM	DNA damage repair	Up-regulated	Tumor tissues	Radiosensitivity	Liu et al. 20
	miR-18a-5p	lung cancer	ATM and HIF-1a	DNA repair and hypoxia	Down-regulated	HBE, A549, SPC-A1 cell lines	Radiosensitivity	Chen et al. 2018
	miR-18a-5p	lung cancer	ATM and HIF-1a	DNA repair and hypoxia	Down-regulated	In vivo	Radiosensitivity	Chen et al. 2018
	miR-191-5p	Esophageal carcinoma	DAPK1	MAPK signaling pathway	Up-regulated	Exosomes derived from plasma	Radioresistance	Wang et al. 2020
	miR-191-5p	Esophageal carcinoma	DAPK1	MAPK signaling pathway	Up-regulated	R2C3	Radioresistance	Wang et al. 2020
	miR-191-5p	Esophageal carcinoma	DAPK1	MAPK signaling pathway	Up-regulated	Tumor-derive Exosome In Vivo	Radioresistance	Wang et al. 2020
	miR-192-5p	NSCLC	No inforrmation	No inforrmation	Up-regulated	Patient peripheral blood mononuclear cells	Predictor of high and low risk of cardiac toxicity	Hawkins et al. 2019
	miR-193a-3p	Glioblastoma	MCL1	ROS/DNA damage-mediated Apoptosis	Up-regulated	U-251 and HeLa cell line	Radiosensitivity	Kwon et al. 2013
	miR-194-3p	NSCLC	SESN3, ELAPOR1, and SNCA	Autophagy	Down-regulated	Radiotherapy Sensitivity in patients	Radiosensitivity	Fan et al. 2021
	miR-195	Colorectal cancer	CARM1	p53 and NF-KB signaling	Down-regulated	HCT116, HT29	Radiosensitivity	Zheng et al. 2017
	miR-195	Colorectal cancer	CARM1	p53 and NF-KB signaling	Down-regulated	In vivo	Radiosensitivity	Zheng et al. 2017
	miR-195-3p	Nasopharyngeal carcinoma	CDK1	Apoptosis and cell cycle transitions	Down-regulated	5-8 F, 6-10B (parental and RR cell lines)	Radiosensitivity	Xie et al. 2021
	miR-195-5p	NSCLC	No inforrmation	No inforrmation	Up-regulated	Patient peripheral blood mononuclear cells	Predictor of high and low risk of cardiac toxicity	Hawkins et al. 2019
	miR-199a-5p	Breast cancer	DRAM1 and Beclin1	NA	Up-regulated	MCF7 and MDA-MB-231	Radiosensitivity	Yi et al. 2013
	miR-19a	Cervical cancer	No inforrmation	No inforrmation	Down-regulated	SiHa cells	Radiosensitivity	Wang et al. 2017b
	miR-200a/b/-429	Cervical cancer	No inforrmation	No inforrmation	Down-regulated	SiHa cell line	Radiosensitivity	Nilsen et al. 2022
	miR-200b-3p	NSCLC	No inforrmation	No inforrmation	Up-regulated	Patient peripheral blood mononuclear cells	Predictor of high and low risk of cardiac toxicity	Hawkins et al. 2019
	miR-200c	Breast cancer	UBQLN1	Autophagy pathway	Down-regulated	MDA-MB-231, BT549, BT474, MCF7, MCF-10A	Radioresistance	Sun et al. 2015
	miR-200c	Breast cancer	TBK1	AKT pathway	Down-regulated	MCF-7 and MDA-MB-231	Radiosensitivity	Sun et al. 2015
	miR-200c	Breast cancer	LINC02582/Chk1	DNA damage response	Down-regulated	In vivo xenograft mouse model	Radiosensitivity	Wang et al. 2019
	miR-200c	Breast cancer	LINC02582/Chk1	DNA damage response	Down-regulated	MCF-10A, MDA-MB-231, MCF-7, BT549, SKBR3, R47D, and BT474	Radiosensitivity	Wang et al. 2019
	miR-200c	Head and neck cancer	TGF-b, TN-a IL-1a	NF-kB	Up-regulated	NHKs cells	Modulates pathogenesis of radiation-induced oral mucositis	Tao et al. 2019
	miR-203	Glioblastoma	ATM, RAD51, AKT, PLD2, SRC, JAK1	PI3K/AKT and JAK/STAT3	Down-regulated	U251, U373 and TG98G	Radiosensitivity	Tao et al. 2019
	miR-203	Nasopharyngeal carcinoma	PTEN	PI3K/Akt pathway	Up-regulated	CNE-2 (parental and RR cells)	Radioresistance	Qu et al. 2015
	miR-203	Nasopharyngeal carcinoma	PTEN	PI3K/Akt pathway	Up-regulated	Radioresistance and radiosensitive tissue patients	Radioresistance	Qu et al. 2015
	miR-205	Breast cancer	ZEB1 and Ubc13	DNA repair pathway	Down-regulated	MEFs, 293T, MDA-MB-231, MCF-7, T47D and A549	Radiosensitivity	Zhang et al. 2014c
	miR-205	Breast cancer	ZEB1 and Ubc13	DNA repair pathway	Down-regulated	nude mice	Radiosensitivity	Zhang et al. 2014c
	miR-205	Esophageal carcinoma	PTEN	SP1 and PI3K/Akt signaling pathway	Up-regulated	BALB/c nude mice	Radioresistance	Pan et al. 2017
	miR-205	Esophageal carcinoma	PTEN	SP1 and PI3K/Akt signaling pathway	Up-regulated	KYSE30 and KYSE450 cell lines	Radioresistance	Pan et al. 2017
	miR-205	Nasopharyngeal carcinoma	PTEN	PI3K/Akt signaling pathway	Up-regulated	CNE-2 parental and RR	Radioresistance	Qu et al. 2012
	miR-205-5p	NSCLC	SESN3, ELAPOR1, and SNCA	Autophagy	Up-regulated	Radiotherapy Sensitivity in patients	Radiosensitivity	Fan et al. 2021
	miR-20b-5p	Breast cancer	CD274 (PD-L1)	No inforrmation	Down-regulated	NCI-H460	Radiosensitivity	Jiang and Zou 2022
	miR-20b-5p	Lung cancer	CD274 (PD-L1)	No inforrmation	Down-regulated	In vivo mouse model	Radiosensitivity	Jiang and Zou 2022
	miR-20b-5p	Lung cancer	CD274 (PD-L1)	No inforrmation	Down-regulated	ZR-75-30	Radiosensitivity	Jiang and Zou 2022
	miR-21	Breast cancer	No inforrmation	Proliferation and G2/M checkpoint arrest	Up-regulated	MDA-MB-361, T47D	Radioresistance	Wang et al. 2009
	miR-21	Breast cancer	PDCD4	Activating the PI3K/Akt pathway	Up-regulated	BT-20, MCF-7 and MDA-MB-361 cell lines	Radioresistance	Guo et al. 2022
	miR-21	Breast cancer	PDCD4	Activating the PI3K/Akt pathway	Up-regulated	Tissues of patients after Radiotherapy	Radioresistance	Guo et al. 2022
	miR-21	Breast cancer	NA	NA	Heterogenous expession amog radiation doses	MCF7, MDA-MB-231, STKBR3 and mouse xenogaft model (MDAMB231)	Radioresistance	Griñán-Lisón et al. 2020
	miR-21	Breast cancer	EGFR, STAT3 and PTEN	EGFR pathway	Up-regulated	Serum samples from breast cancer patients after radiotherapy	Radioresistance	Halimi et al. 2014
	miR-21	Glioblastoma	No inforrmation	No inforrmation	Dose-dependent	Peripheral blood mononuclear cells fom 43 patients with and without toxicity, at baseline, at the 15th, and 30th fraction	Predictive factor for toxicity	Stepanović et al. 2022
	miR-21	Glioblastoma	Cdc25A	G2/M arrest	Up-regulated	U251	Radioresistance	Li et al. 2011
	miR-21	HUVEC	PTEN	PI3K/AKT pathway	Up-regulated	Huvec	Radioresistance	Zhang et al. 2019
	miR-21	Lung cancer	No inforrmation	Enhanced phosphorylation of Smad2 promote and EMT transition	Up-regulated	Lung of C57BL/6 irradiated mice	Predictor of lung fibrosis therapy response	Kwon et al. 2016
	miR-21	NSCLC	TGF-beta1	ROS pathway	Up-regulated	H1299	Radioresistance	Jiang et al. 2014
	miR-21	NSCLC	PTEN, SNX1 and SGPP1	PI3K-Akt signaling	Up-regulated	Balb/c nude mice	Radioresistance	Zhang et al. 2015a
	miR-21	NSCLC	PTEN, SNX1 and SGPP1	PI3K-Akt signaling	Up-regulated	H1299	Radioresistance	Zhang et al. 2015a
	miR-21	NSCLC	HIF-1alpha	Glycolysis	Up-regulated	A459 radioresistent cell line	Radioresistance	Jiang et al. 2016
	miR-21	NSCLC	PTEN	PTEN signaling pathway	Up-regulated	A549 and H2170	Radioresistance	Liu et al. 2013
	miR-21	Renal cancer	No inforrmation	Urinary miRNA biomarkers	Up-regulated	Human urine sample	Nephropathy	Bhayana et al. 2017
	miR-21	Renal cancer	No inforrmation	Urinary miRNA biomarkers	Up-regulated	In vivo mouse model	Nephropathy	Bhayana et al. 2017
	miR-210	Breast cancer	NA	NA	Heterogenous expession amog radiation doses	MCF7, MDA-MB-231, STKBR3 and mouse xenogaft model (MDAMB231)	Radioresistance	Griñán-Lisón et al. 2020
	miR-210	NSCLC	HIF1-alpha	Enhance the repair of double-strand breaks	Up-regulated	A549	Radioresistance	Grosso et al. 2013
	miR-214	Colorectal cancer	ATG12	ATG12-mediated autophagy	Down-regulated	CRC samples with standard dose radiation therapy	Radiosensitivity	Hu et al. 2018
	miR-214	Colorectal cancer	ATG12	ATG12-mediated autophagy	Down-regulated	nude mice	Radiosensitivity	Hu et al. 2018
	miR-214	Colorectal cancer	ATG12	ATG12-mediated autophagy	Down-regulated	SW480, HCT116, Ls174.T, HT29	Radiosensitivity	Hu et al. 2018
	miR-214	Osteosarcoma	PHLDA2	PI3K/Akt signaling pathway	Up-regulated	MG63	Radioresistance	Li et al. 2019
	miR-214	Osteosarcoma	PHLDA2	PI3K/Akt signaling pathway	Up-regulated	Nude mice	Radioresistance	Li et al. 2019
	miR-215	Breast cancer	No inforrmation	No inforrmation	Up-regulated	Blood sample of patients undergoing radiotherapy	Predictor of cardiac toxicity	Chalubinska-Fendler et al. 2017
	miR-215-5p	NSCLC	SESN3, ELAPOR1, and SNCA	Autophagy	Down-regulated	Radiotherapy Sensitivity in patients	Radiosensitivity	Fan et al. 2021
	miR-216a	Pancreatic cancer	Beclin-1	Autophagy	Down-regulated	In vivo xenograft mouse model	Radiosensitivity	Zhang et al. 2015c
	miR-216a	Pancreatic cancer	Beclin-1	Autophagy	Down-regulated	PANC-1 cell line	Radiosensitivity	Zhang et al. 2015c
	miR-218	Cervical cancer	ATG12	ATG12-mediated autophagy	Down-regulated	In vivo xenograft mouse model	Radiosensitivity	Yuan et al. 2014
	miR-218	Cervical cancer	ATG12	ATG12-mediated autophagy	Down-regulated	HeLa, SiHa, C33A, and CaSki	Radiosensitivity	Yuan et al. 2014
	miR-22	Breast cancer	Sirt1	AMPK signaling pathway	Down-regulated	MDA-MB-231 and MCF-7	Radiosensitivity	Zhang et al. 2017
	miR-22-3p	Glioblastoma	CDH7	Activation of RelB/P50 y STAT3 pathways	Up-regulated	GSC cells	Radioresistance	Zhang et al. 2020b
	miR-221	Breast cancer	No inforrmation	No inforrmation	Up-regulated	Patient peripheral blood mononuclear cells receiving chemoradiation before and after RT	Predictor of cardiac toxicity	Esplugas et al. 2019
	miR-221	Breast cancer	NA	NA	Heterogenous expession amog radiation doses	MCF7, MDA-MB-231, STKBR3 and mouse xenogaft model (MDAMB231)	Radioresistance	Griñán-Lisón et al. 2020
	miR-221	Colorectal cancer	PTEN	Activation of AKT activity	Up-regulated	Caco2	Radioresistance	Xue 2013
	miR-221	Gastric Cancer	PTEN	Akt pathway	Down-regulated	SGC7901	Radiosensitivity	Chun-zhi et al. 2010
	miR-221-3p	Glioblastoma	CDH7	Activation of RelB/P50 y STAT3 pathways	Up-regulated	GSC cells	Radioresistance	Zhang et al. 2020b
	miR-222	Breast cancer	No inforrmation	No inforrmation	Up-regulated	Peripheral blood mononuclear cells from patients receiving chemoradiation before and after RT.	Predictor of cardiac toxicity	Esplugas et al. 2019
	miR-222	Breast cancer	No inforrmation	No inforrmation	Up-regulated	Patient peripheral blood mononuclear cells	Predictor of radiotoxicity	McGinn 2022
	miR-222	Gastric Cancer	PTEN	Akt pathway	Down-regulated	SGC7901	Radiosensitivity	Chun-zhi et al. 20
	miR-223	Breast cancer	EGF	EGFR signaling pathway	Down-regulated	In vivo mouse models: Athymic and B6.Cg-Ptprca model	Radiosensitivity	Fabris et al. 2016
	miR-223	Breast cancer	EGF	EGFR signaling pathway	Down-regulated	Intraoperative RT peri-tumoral breast tissue	Radiosensitivity	Fabris et al. 2016
	miR-223	Breast cancer	EGF	EGFR signaling pathway	Down-regulated	MDA-MB-231 and MCF10A	Radiosensitivity	Fabris et al. 2016
	miR-223-3p	NSCLC	No inforrmation	No inforrmation	Up-regulated	Patient peripheral blood mononuclear cells	Predictor of high and low risk of cardiac toxicity	Hawkins et al. 2019
	miR-23b	Pancreatic cancer	ATG12	LC3 decreased lipidation, and p62 decreased expression	Down-regulated	BxPC3 and PANC1 (parental and radioresistant cells)	Radiosensitivity	Wang et al. 2013b
	miR-24	LSCC	XIAP	Irradiation-induced apoptosis	Up-regulated	Hep-2, AMC-HN-8, and HaCaT cell lines	Radiosensitivity	Xu et al. 2015
	miR-24	Nasopharyngeal carcinoma	No inforrmation	DNA repair pathway	Up-regulated	Radiosensitive cell lines (CNE-2 and CNE-1) and radioresistant cell lines (CNE-2R and HONE-1)	Radiosensitivity	Wang et al. 2014
	miR-25	Lung cancer	BTG2	No inforrmation	Up-regulated	HEK293T, BEAS-2B, H226, H1299, A549 and U1810	Radioresistance	He et al. 2015
	miR-25	Lung cancer	BTG2	No inforrmation	Up-regulated	umor Tumorr tissue and serum from radio-resistant patiens	Radioresistance	He et al. 2015
	miR-25-3p	NSCLC	No inforrmation	No inforrmation	Up-regulated	Patient peripheral blood mononuclear cells	Predictor of high and low risk of cardiac toxicity	Hawkins et al. 2019
	miR-26a-1-3p	NSCLC	SESN3, ELAPOR1, and SNCA	Autophagy	Up-regulated	Radiotherapy Sensitivity in patients	Radiosensitivity	Fan et al. 2021
	miR-26b	Breast cancer	DRAM1	IR-induced autophagy	Down-regulated	MCF7	Radiosensitivity	Meng et al. 2021
	miR-27a	Breast cancer	CDC27	Mitotic regulatory pathway	Up-regulated	MDA-MB-435 and MDA-231	Radiosensitivity	Han 2015
	miR-27a-3p	Glioblastoma	CDH7	Activation of RelB/P50 y STAT3 pathways	Up-regulated	Glioma stem cells (primary human culture)	Radioresistance	Zhang et al. 2020b
	miR-29	Murine fibroblasts	Smad3	Regulation of type I collagen expression through the TGF-β/Smad-signaling	Down-regulated	In vivo mouse model	Attenuates fibrosis post-treatment	Yano et al. 2018
	miR-29	Murine fibroblasts	Smad3	Regulation of type I collagen expression through the TGF-β/Smad-signaling	Down-regulated	NIH-3T3 cell line	Attenuates fibrosis post-treatment	Yano et al. 2018
	miR-29a	Cervical cancer	No inforrmation	Escalated apoptosis, and anti-cell migration/metastasis	Down-regulated	BALB/c nude mice	Radiosensitivity	Chuang et al. 2022
	miR-29a	Cervical cancer	No inforrmation	Escalated apoptosis, and anti-cell migration/metastasis	Down-regulated	CaSki and C33A (parental and RR)	Radiosensitivity	Chuang et al. 2022
	miR-29a	NSCLC	No inforrmation	No inforrmation	Dose-dependent	Patient peripheral blood mononuclear cells	Predictor of therapy delivery	Dinh et al. 2016
	miR-29a-3p	NSCLC	No inforrmation	Cell survival and apoptotic response	Down-regulated	NCI-H460, A549, NCI-H1299 MRC5 and IMR90 cell lines	Radiosensitivity	Dinh et al. 2016
	miR-29a-3p	NSCLC	No inforrmation	No inforrmation	Down-regulated	Patient blood sample (cirulating)	Radiosensitivity	Dinh et al. 2016
	miR-29b	Radiotherapy-Induced Vascular Disease	PTX3	No inforrmation	Up-regulated	HCtASMCs and HCtAECs cells	Radiation-induced vasculopathy	Eken et al. 2019
	miR-29b	Radiotherapy-Induced Vascular Disease	PTX3	No inforrmation	Up-regulated	Human lung tissue samples	Radiation-induced vasculopathy	Eken et al. 2019
	miR-29c	Lung cancer	Bcl-2 and Mcl-1	Proliferation and migration	Down-regulated	Calu-1 (parental and RR cells)	Radiosensitivity	Arechaga-Ocampo et al. 2017
	miR-301a	Esophageal carcinoma	WNT1	Inhibition of Wnt/B-catenin pathway	Down-regulated	KYSE-150 (parental and RR cells)	Radiosensitivity	Su et al. 2019
	miR-302	Breast cancer	AKT1 and RAD52	No inforrmation	Down-regulated	In vivo mouse model	Radioresistance	Liang et al. 2013
	miR-302	Breast cancer	AKT1 and RAD52	No inforrmation	Down-regulated	MDA-MB-231 and SKBR3 (partental and RR cells)	Radioresistance	Liang et al. 2013
	miR-30a	NSCLC	ATF1	phosphorylation of ATM	Down-regulated	A549	Radiosensitivity	Guo et al. 2017
	miR-30a	NSCLC	ATF1	phosphorylation of ATM	Down-regulated	In vivo mouse model	Radiosensitivity	Guo et al. 2017
	miR-31	Colorectal cancer	STK40	Inhibits NF-KB signaling pathway	Down-regulated	RR- HCT116 and LoVo cells	Radioresistance	Zhang et al. 2022a
	miR-31	Pancreatic ductal adenocarcinoma	GPx8	Inhibition of ROS detoxification through GSH oxidation	Down-regulated	BxPC-3 and Panc-1 cell lines	Radiosensitivity	McGrath et al. 2022
	miR-32	Prostate cancer	DAB2IP	Autophagy through mTOR-S6K	Up-regulated	DU145 and PC3	Radioresistance	Liao et al. 2015
	miR-32-5p	Colorectal cancer	TOBI	Inhibited migration and invasion	Up-regulated	SW480	Radioresistance	Liang et al. 2019
	miR-324-5p	Cervical cancer	ELAVL1	Apoptosis and migration	Up-regulated	Caski and HeLa	Radiosensitivity	Fan et al. 2020
	miR-326	Cervical squamous cell carcinoma	SMO	Inhibition of Hedgehog pathway	Down-regulated	In vivo mouse model	Radiosensitivity	Zhang et al. 2022b
	miR-326	Cervical squamous cell carcinoma	SMO	Inhibition of Hedgehog pathway	Down-regulated	Radiation-resistant tumor samples	Radiosensitivity	Zhang et al. 2022b
	miR-326	Cervical squamous cell carcinoma	SMO	Inhibition of Hedgehog pathway	Down-regulated	SiHa and HeLa cell lines	Radiosensitivity	Zhang et al. 2022b
	miR-328-3p	Breast cancer	No inforrmation	No inforrmation	Up-regulated	Patient peripheral blood mononuclear cells	Predictor of radiotoxicity	McGinn 2022
	miR-328-3p	NSCLC	H2AX	BSB repair	Down-regulated	A549	Radiosensitivity	Ma et al. 2016b
	miR-328-3p	NSCLC	H2AX	BSB repair	Down-regulated	In vivo rat model	Radiosensitivity	Ma et al. 2016b
	miR-328-3p	Osteosarcoma	H2AX	DSB repair and chromatin remodeling	Down-regulated	HOS, U2OS (radioresistant cells)	Radiosensitivity	Yang et al. 2017
	miR-328-3p	Osteosarcoma	H2AX	DSB repair and chromatin remodeling	Down-regulated	In vivo mouse model	Radiosensitivity	Yang et al. 2017
	miR-330	Brain Metastasis from Lung Cancer	NA	NA	Down-regulated	Serum from radiation-sensitive and radiation-resistant groups	Radioresistance	Jiang et al. 2017
	miR-335	Breast cancer	CtIP	ATM phosphorylates CREB, which reduces miR-335, impairing the DDR pathway	Down-regulated	MCF7	Radiosensitivity	Martin et al. 2013
	miR-335	Cervical cancer	CtIP	ATM phosphorylates CREB, which reduces miR-335, impairing the DDR pathway	Down-regulated	HeLa	Radiosensitivity	Martin et al. 2013
	miR-34	Glioblastoma	No inforrmation	No inforrmation	Dose-dependent	Peripheral blood mononuclear cells fom 43 patients with and without toxicity, at baseline, at the 15th, and 30th fraction	Predictive factor for toxicity	Stepanović et al. 2022
	miR-34a	Breast cancer	p53	Bcl-2, Notch1, Cyclin D1, cyclin E2, CDK4, MET and SIRT1	Up-regulated	MCF-10A and MCF-7 cell lines	Radioresistance	Stankevicins et al. 2013
	miR-34a	Breast cancer	PP1CCC	Inhibition of PP1γ antagonizes DDR signaling via ATM	Down-regulated	CAL51	Radiosensitivity	Takeda and Venkitaraman 2015
	miR-34a	Glioblastoma	53BP1	p53-mediated apoptosis	Down-regulated	U87 and U251	Radiosensitivity	Kofman et al. 2013
	miR-34a	Lung cancer	RAD51	Homologous recombination	Down-regulated	A549 and H1299	Radiosensitivity	Cortez et al. 2015
	miR-34a	Lung cancer	RAD51	Homologous recombination	Down-regulated	In vivo mouse model	Radiosensitivity	Cortez et al. 2015
	miR-34a	Pancreatic cancer	Bcl-2 and Notch1/2	P53	Down-regulated	MiaPaCa2	Radiosensitivity	Ji et al. 2009
	miR-34a-5p	Abdominal malignancies	Bdnf	No inforrmation	Up-regulated	3T3 cells	Promotes cognitive dysfunction	Cui et al. 2017
	miR-34a-5p	Abdominal malignancies	Bdnf	No inforrmation	Up-regulated	C57BL/6J mice	Promotes cognitive dysfunction	Cui et al. 2017
	miR-34a-5p	Breast cancer	No inforrmation	No inforrmation	Up-regulated	Patient peripheral blood mononuclear cells	Predictor of radiotoxicity	McGinn 2022
	miR-34a-5p	NSCLC	No inforrmation	No inforrmation	Up-regulated	Patient peripheral blood mononuclear cells	Predictor of high and low risk of cardiac toxicity	Hawkins et al. 2019
	miR-374b-5p	Head and neck cancer	No inforrmation	No inforrmation	Up-regulated	Plasma and FFPE	Radioresistance	Summerer et al. 2015
	miR-375-3p	NSCLC	SESN3, ELAPOR1, and SNCA	Autophagy	Down-regulated	Radiotherapy Sensitivity in patients	Radiosensitivity	Fan et al. 2021
	miR-378a-3p	Glioblastoma	GZMB	TET2 mediated demethylation of miR. Inhibition of granzyme-B release from NK cells	Up-regulated	Blood samples from patients	Radioresistance	Briand et al. 2020
	miR-378a-3p	Glioblastoma	GZMB	TET2 mediated demethylation of miR. Inhibition of granzyme-B release from NK cells	Up-regulated	In vivo mouse model	Radioresistance	Briand et al. 2020
	miR-378a-3p	Glioblastoma	GZMB	TET2 mediated demethylation of miR. Inhibition of granzyme-B release from NK cells	Up-regulated	U87 y NK92 cell lines	Radioresistance	Briand et al. 2020
	miR-410	NSCLC	PTEN	PI3K/mTOR and EMT pathways	Up-regulated	A549 and H1299	Radioresistance	Yuan et al. 2020
	miR-410	NSCLC	PTEN	PI3K/mTOR and EMT pathways	Up-regulated	In vivo mouse model	Radioresistance	Yuan et al. 2020
	miR-423-5p	Colorectal cancer	Bcl-xL	Apoptosis via targeting Bcl-xL	Down-regulated	HCT116 and RKO (parental and RR)	Radiosensitivity	Shang et al. 2021
	miR-4429	Cervical cancer	RAD51	DNA damage repair	Down-regulated	In vivo mouse model	Radiosensitivity	Shang et al. 2021
	miR-4429	Cervical cancer	RAD51	DNA damage repair	Down-regulated	SiHa, HeLa, Crl-2614, and 293T cells; SiHa and HeLa RR	Radiosensitivity	Sun et al. 2020
	miR-449b-5p	Breast cancer	HSPA1A	HOTAIR/miR-449b-5p/HSPA1A axis	Up-regulated	In vivo mouse model	Radioresistance	Zhang et al. 2020a
	miR-449b-5p	Breast cancer	HSPA1A	HOTAIR/miR-449b-5p/HSPA1A axis	Up-regulated	MCF-7, T47D, LM-MCF-7, BT-474, SKRB-3 and MDA-MB-231 cell lines	Radioresistance	Zhang et al. 202
	miR-4537	Gastric Cancer	ZNF587	Proliferation and apoptosis	Down-regulated	KATO III and HGC27 cell lines	Radiosensitivity	Liu et al. 2021
	miR-499a-5p	Cervical cancer	eIF4E	EMT	Down-regulated	Hela and CaSki	Radiosensitivity	Gu et al. 2020
	miR-503-3p	Oral squamous cell carcinoma	BAK	Impaired caspase cascade	Down-regulated	Human serum samples of patients who showed resistance to radiotherapy	Radioresistance	Yamana et al. 2021
	miR-503-3p	Oral squamous cell carcinoma	BAK	Impaired caspase cascade	Down-regulated	SAS (parental and RR cell lines)	Radioresistance	Yamana et al. 2021
	miR-511	Lung cancer	BAX through TRIB2	Cell cycle	Down-regulated	A549R	Radioresistance	Zhang et al. 2014a
	miR-513a-5p	Osteosarcoma	APE1	DNA damage response	Down-regulated	9901, HOS, UOS2	Radiosensitivity	Dai et al. 2018
	miR-513a-5p	Osteosarcoma	APE1	DNA damage response	Down-regulated	In vivo mouse model	Radiosensitivity	Dai et al. 201
	miR-541-3p	Prostate cancer	HSP27	beta-catenin and Wnt pathway	Down-regulated	In vivo xenograft mouse model	Radiosensitivity	He et al. 2021
	miR-541-3p	Prostate cancer	HSP27	beta-catenin and Wnt pathway	Down-regulated	LNCaP	Radiosensitivity	He et al. 2021
	miR-541-3p	Prostate cancer	HSP27	beta-catenin and Wnt pathway	Down-regulated	PCa tissues before and after radiotherapy	Radiosensitivity	He et al. 2021
	miR-574-3p	Head and neck cancer	No inforrmation	No inforrmation	Up-regulated	Plasma and FFPE	Radioresistance	Summerer et al. 2015
	miR-574-3p	NSCLC	No inforrmation	No inforrmation	Up-regulated	Patient peripheral blood mononuclear cells	Predictor of high and low risk of cardiac toxicity	Hawkins et al. 2019
	miR-613	Nasopharyngeal carcinoma	DNMT3B	Inhibition of STAT/FOXO1 pathway through inhibition of DNMT3B and TIMP3 upregulation	Down-regulated	C666-1 (parental and RR cell line)	Radiosensitivity	Deng et al. 2022
	miR-621	Head and neck cancer	SETDB1	p53-signaling pathway	Down-regulated	HepG2 and Smmc-7721	Radiosensitivity	Shao et al. 2019
	miR-621	Hepatocelular carcinoma	SETDB1	p53-signaling pathway	Down-regulated	In vivo mouse model	Radiosensitivity	Shao et al. 2019
	miR-622	Colorectal cancer	RB1	Inhibition of Rb-E2F1-P/CAF protein complex that activates proapoptotic genes	Up-regulated after IR	Human tumour tissue from patients without regression and partial/complete regression to rradiotherapy	Radioresistance	Ma et al. 2015a
	miR-622	Colorectal cancer	RB1	Inhibition of Rb-E2F1-P/CAF protein complex that activates proapoptotic genes	Up-regulated after IR	SW837 and Ls174.T	Radioresistance	Ma et al. 2015a
	miR-624-3p	Esophageal carcinoma	PTEN	CircVRK1/miR-624-3p/PTEN/PI3K/AKT axis	Up-regulated	KYSE150 and KYSE450	Radioresistance	He et al. 2019
	miR-630	Colorectal cancer	BCL2L2 and TP53RK	Inactivation of anti-apoptotic genes, thus promoting cell death via CREB upstream regulation	Down-regulated	SW840 and Ht29	Radiosensitivity	Zhang et al. 2015b
	miR-634	Breast cancer	STAT3	JAK-STAT signaling pathway	Down-regulated	MCF7 and MDA-MB-231 (parental and resistance cells)	Radiosensitivity	Yang et al. 2020
	miR-640	Glioblastoma	SLIT1	Inhibition of Wnt/Ꞵ-catenin pathway	Down-regulated	U251 and A17 glioma cell lines.	Radiosensitivity	Zheng et al. 2022
	miR-6510-3p	NSCLC	SESN3, ELAPOR1, and SNCA	Autophagy	Up-regulated	Radiotherapy Sensitivity in patients	Radiosensitivity	Fan et al. 2021
	miR-668	Breast cancer	IκBα	NFκB pathway	Up-regulated	MCF-7R and T-47DR	Radioresistance	Luo et al. 2017
	miR-671-5p	Breast cancer	FOXM1	celular senescence	Down-regulated	21 tumorr and 21 metastasic samples	Radiosensitivity	Tan et al. 2019
	miR-671-5p	Breast cancer	FOXM1	celular senescence	Down-regulated	BC tissue derived from the same patient with metastatic BC, including normal epithelia, atypical ductal hyperplasia, ductal carcinoma in situ, and invasive ductal carcinoma and cells derived from pleural effusion of lung metastasis, and human BC specimens	Radiosensitivity	Tan et al. 2019
	miR-671-5p	Glioblastoma	STAT3	DNA repair	Down-regulated	In vivo xenograft mouse model	Radiosensitivity	Lin et al. 2021
	miR-671-5p	Glioblastoma	TRAF2	Epithelial-mesenchymal transition	Down-regulated	In vivo xenograft mouse model	Radiosensitivity	Lin et al. 202
	miR-671-5p	Glioblastoma	STAT3	DNA repair	Down-regulated	U87MG	Radiosensitivity	Lin et al. 202
	miR-671-5p	Glioblastoma	TRAF2	Epithelial-mesenchymal transition	Down-regulated	U87MG	Radiosensitivity	Lin et al. 202
	miR-6821	Squamous cell carcinoma of the head and neck	No inforrmation	No inforrmation	Down-regulated	Peripheral blood mononuclear cells from patients undergoing chemoradiation therapy	Predictor of acute and late radiation toxicity	Higgins et al. 2017
	miR-7	Breast cancer	EGFR, AKT	EGFR signaling pathway, PI3K-AKT signaling pathway	Down-regulated	MDA-MB-468	Radiosensitivity	Lee et al. 2011
	miR-7	Glioblastoma	EGFR, AKT	EGFR signaling pathway, PI3K-AKT signaling pathway	Down-regulated	U251 and U87	Radiosensitivity	Lee et al. 2011
	miR-7	Lung cancer	EGFR, AKT	EGFR signaling pathway, PI3K-AKT signaling pathway	Down-regulated	A549	Radiosensitivity	Lee et al. 2011
	miR-7	Squamous cell carcinoma	EGFR, AKT	EGFR signaling pathway, PI3K-AKT signaling pathway	Down-regulated	SQ20B	Radiosensitivity	Lee et al. 2011
	miR-7-5p	Colorectal cancer	KLF4	miR-7-5p/KLF4 axis could induce radiosensitivity by regulating cancer stem cells in colorectal cancer cells.	Down-regulated	HCT116-R & RKO-R	Radiosensitivity	Shang et al. 2023
	miR-7-5p	Colorectal cancer	KLF4	miR-7-5p/KLF4 axis could induce radiosensitivity by regulating cancer stem cells in colorectal cancer cells.	Down-regulated	In vivo xenograft mouse model	Radiosensitivity	Shang et al. 2023
	miR-744-5p	Breast cancer	NA	Suppressed tumor growth and induced cell death	Up-regulated	Leukocytes of patients undergoing radiotherapy	Radiation-induced miRNAs	Marczyk et al. 2021
	miR-770-5p	Breast cancer	PBK	Suppressed tumor growth and induced cell death	Down-regulated	In vivo xenograft mouse model	Radiosensitivity	Lee et al. 2017
	miR-770-5p	Breast cancer	PBK	Suppressed tumor growth and induced cell death	Down-regulated	MCF7	Radiosensitivity	Lee et al. 2017
	miR-885-5p	NSCLC	No inforrmation	No inforrmation	Up-regulated	Patient peripheral blood mononuclear cells	Predictor of high and low risk of cardiac toxicity	Hawkins et al. 2019
	miR-9	Lung cancer	NFκB1	NA	Down-regulated	H1299 and A549 cell lines	Radiosensitivity	Lee et al. 2017
	miR-9	NSCLC	NRP1	Regulation of PI3K, and phosphorylation of NF-κB, ERK1/2, P38 MAPK and Akt	Down-regulated	A549	Radiosensitivity	Xiong et al. 2017
	miR-9	NSCLC	NRP1	Regulation of PI3K, and phosphorylation of NF-κB, ERK1/2, P38 MAPK and Akt	Down-regulated	In vivo xenograft mouse model	Radiosensitivity	Xiong et al. 2017
	miR-93	Breast cancer	NA	NA	Heterogenous expession amog radiation doses	MCF7, MDA-MB-231, STKBR3 and mouse xenogaft model (MDAMB231)	Radioresistance	Griñán-Lisón et al. 2020
	miR-95	NSCLC	PTEN, SNX1 and SGPP1	PI3K-Akt signaling	Up-regulated	Balb/c nude mice	Radioresistance	Zhang et al. 2015a
	miR-95	NSCLC	PTEN, SNX1 and SGPP1	PI3K-Akt signaling	Up-regulated	H1299	Radioresistance	Zhang et al. 2015a
	miR-95	NSCLC	No inforrmation	Enhanced apoptosis	Up-regulated	A549, H23, H460 and H299 cell lines	Radioresistance	Ma et al. 2016a
	miR-95	NSCLC	No inforrmation	Enhanced apoptosis	Up-regulated	In vivo xenograft mouse model	Radioresistance	Ma et al. 2016a
	miR-96	NSCLC	No inforrmation	No inforrmation	Up-regulated	Patients with and without RR (Circulating Exosomal miR-96)	Radioresistance	Zheng et al. 2021
	miR-96-5p	Rectal cancer	GPC3	Wnt/ꞵ-catenin-signal transduction pathway	Up-regulated	HR-8348	Radioresistance	Wu et al. 2021
	miR-96-5p	Rectal cancer	GPC3	Wnt/ꞵ-catenin-signal transduction pathway	Up-regulated	In vivo xenograft mouse model	Radioresistance	Wu et al. 2021
	miR-19a	Breast cancer	No inforrmation	No inforrmation	Up-regulated	Cultured human PBMCs from breast cancer patients	Radiosensitivity	Rajabi and Mozdarani 2022
